# Supplementary material for: Effect of invasive acupuncture on awakening quality after general anesthesia: systematic review and meta-analysis
Source: Front Med (Lausanne). 2025 Jan 13;11:1502619. doi: 10.3389/fmed.2024.1502619 (PMC11770014; doi:10.3389/fmed.2024.1502619)
Supplement: Supplementary file 4 [file Data_Sheet_4.XLSX]

## Sheet: Sheet1
Outcomes				Definition
Time to open eyes				Time from the end of the surgery to when the patient can open his/her eyes spontaneously
Time to extubation				Time from the end of the surgery to the removal of the patient's endotracheal tube
MAP immediately after extubation				Mean arterial pressure in patients at the moment of removal of the endotracheal tube
HR immediately after extubation				Heart rate of the patient at the moment of removal of the endotracheal tube
Incidence of POCD				Postoperative cognitive dysfunction in patients, assessed by cognitive functioning assessment scales (e.g. MMSE)
Incidence of Agitation				Clinical performance for shouting, limbs and trunk movement, struggle, get up, etc.; can not cooperate with the medical staff, or even against the treatment; trying to pull out all kinds of supervision or treatment catheter on the body; directional ability disorder.
